# Supplementary material for: SLDR: a computational technique to identify novel genetic regulatory relationships
Source: BMC Bioinformatics. 2014 Oct 21;15(Suppl 11):S1. doi: 10.1186/1471-2105-15-S11-S1 (PMC4251037; doi:10.1186/1471-2105-15-S11-S1)
Supplement: Additional file 1 [file 1471-2105-15-S11-S1-S1.xlsx]

## Sheet: Sheet1
Targets	Regulators	|Ro-Rh|
JIP3	FRE5	0.864196
JIP3	HER1	0.827373
JIP3	YFL040W	0.781735
JIP3	GPX1	0.758802
JIP3	PCA1	0.722227
JIP3	RAD4	0.688887
JIP3	TPK2	0.680294
YOR214C	EST2	1.03559
YOR214C	YGL152C	1.03154
YOR214C	YNR062C	1.01175
YOR214C	RIC1	1.00562
YOR214C	YKL050C	0.984479
YOR214C	YOL037C	0.97815
YOR214C	YCL046W	0.95305
YOR214C	RAD50	0.941178
YOR214C	CUE3	0.940771
YOR214C	CRS5	0.938817
YBR232C	YDR543C	1.09199
YBR232C	YOL037C	1.0851
YBR232C	PCF11	1.07793
YBR232C	YJL202C	1.0661
YBR232C	ICP55	1.0607
YBR232C	FLO10	1.05577
YBR232C	YKL050C	1.05033
YBR232C	YLR349W	1.04372
YBR232C	EST2	1.03861
YBR232C	GSG1	1.03206
YOR387C	FYV12	1.0225
YOR387C	YPR084W	0.956134
YOR387C	SAP155	0.921756
YOR387C	YGR269W	0.847445
YOR387C	PRE2	0.804756
YOR387C	COX5A	0.799984
YOR387C	PRO1	0.705339
YOR387C	RPN1	0.678305
YOL134C	PHO81	0.986611
YOL134C	SPL2	0.968689
YOL134C	PHO8	0.959929
YOL134C	SET6	0.95504
YOL134C	CTF19	0.950705
YOL134C	ALG7	0.947184
YOL134C	DML1	0.940914
YOL134C	KCS1	0.911102
YOL134C	PHO12	0.908961
YOL134C	PLC1	0.89433
YNL109W	HEM4	1.14845
YNL109W	YEL075W-A	1.12929
YNL109W	UBP3	1.12113
YNL109W	GSG1	1.11759
YNL109W	IML1	1.1071
YNL109W	GAT4	1.1033
YNL109W	NRD1	1.09508
YNL109W	SEN2	1.09054
YNL109W	YCR015C	1.08754
YNL109W	YFL063W	1.08384
YNR005C	YPL044C	0.896142
YNR005C	YGL217C	0.834189
SLX1	YOL131W	0.608354
YDL157C	ECM25	0.89199
YBR255C-A	EMI1	1.01584
YBR255C-A	USE1	0.794108
YBR255C-A	YNL120C	0.780764
YBR255C-A	YGL152C	0.763197
YBR255C-A	NFT1	0.757193
YJL202C	YBL065W	1.13301
YJL202C	SAS4	1.12984
YJL202C	TRS31	1.12946
YJL202C	YIL089W	1.10967
YJL202C	SUL1	1.10611
YJL202C	YKL031W	1.1025
YJL202C	SMK1	1.10125
YJL202C	RTC1	1.09574
YJL202C	TRK1	1.08261
YJL202C	HEM4	1.08059
OSW1	SPO75	0.630662
SHU1	YPL247C	0.881667
SHU1	YIL055C	0.819833
INP52	ARN2	0.942695
INP52	ARN1	0.785459
INP52	YKE4	0.742705
INP52	PMD1	0.698225
OAF1	AIM32	0.908797
YGL235W	VAM6	0.936052
YGL235W	YJR162C	0.806809
YGL235W	BDP1	0.716854
YGL235W	YBL109W	0.653864
YMR075C-A	AZR1	0.951713
YMR075C-A	NRD1	0.847397
YMR075C-A	YBL065W	0.826342
YMR075C-A	TEL1	0.750819
YMR075C-A	YOL046C	0.722246
YMR075C-A	MSH5	0.702648
YMR075C-A	MRK1	0.697964
YMR075C-A	YCL007C	0.693614
YMR075C-A	ATG10	0.665008
YMR075C-A	YNR062C	0.64553
PGA1	CTK3	0.789027
PGA1	JIP5	0.787201
PGA1	YOR050C	0.782358
PGA1	APS3	0.759758
PGA1	PSF2	0.701312
PGA1	VPH1	0.698164
PGA1	DLS1	0.636018
PGA1	YBR197C	0.633596
YMR316C-A	CLF1	0.799643
YMR326C	TTI2	0.838771
YMR326C	YKR104W	0.813005
YMR326C	YDR431W	0.719619
YMR326C	FRE2	0.693587
YMR326C	REF2	0.661873
YMR326C	BRE4	0.644297
YMR326C	YJR162C	0.641023
YGR269W	AIM5	1.07646
YGR269W	ZRT3	1.05859
YGR269W	YMR244W	1.04884
YGR269W	TIM22	1.01318
YGR269W	YAL066W	1.00345
YGR269W	GMH1	0.992749
YGR269W	MTF1	0.984838
YGR269W	ESA1	0.974508
YGR269W	CYC1	0.972638
YGR269W	MEH1	0.961946
PRP4	YGR259C	1.06239
PRP4	GSG1	0.988736
PRP4	CUE3	0.983694
PRP4	CCH1	0.974117
PRP4	YMR122C	0.972366
PRP4	KOG1	0.966583
PRP4	MRK1	0.944427
PRP4	REC104	0.936651
PRP4	YPR092W	0.935334
PRP4	YJR162C	0.925597
YPR076W	MSH4	1.09091
YPR076W	YHR214C-E	1.08989
YPR076W	PMU1	1.01173
YPR076W	CCH1	0.977048
YPR076W	SEN1	0.900443
YPR076W	PHO89	0.879519
YPR076W	CTF19	0.865322
YPR076W	SET6	0.826968
YPR076W	TEL1	0.801528
YPR076W	PHM6	0.792823
SEC15	RAD50	0.723455
YKL169C	YEL075W-A	1.01914
YKL169C	SMC5	1.00536
YKL169C	YNL057W	0.979327
YKL169C	RTC1	0.974242
YKL169C	CSF1	0.952012
YKL169C	TOM71	0.933293
YKL169C	YLR463C	0.928679
YKL169C	SAS4	0.926948
YKL169C	YBR232C	0.908292
YKL169C	VAM6	0.905921
YDL009C	YBR232C	1.05687
YDL009C	FLO10	1.01208
YDL009C	YBL065W	1.00935
YDL009C	YKL177W	1.00826
YDL009C	OPI7	1.00306
YDL009C	KOG1	1.00124
YDL009C	TOR1	0.990736
YDL009C	IRC3	0.984983
YDL009C	UBP3	0.979868
YDL009C	RTC1	0.979524
BPH1	BCK1	1.00293
BPH1	BUB1	0.994138
BPH1	NRD1	0.97268
BPH1	TEL1	0.970083
BPH1	YNL120C	0.94705
BPH1	FIG4	0.917431
BPH1	REF2	0.829561
BPH1	CSF1	0.828
BPH1	ECM29	0.688337
SPR1	CMR2	1.03042
SPR1	IML1	1.00183
SPR1	SSY1	1.00115
SPR1	YGL041C	0.977835
SPR1	MND1	0.967033
SPR1	ECM22	0.966086
SPR1	SMC6	0.961502
SPR1	FLX1	0.961147
SPR1	PRP2	0.923332
SPR1	YPR027C	0.922792
GRR1	EMI5	1.00299
GRR1	DDI2	0.99756
GRR1	DBP1	0.984332
GRR1	AMD2	0.958052
GRR1	CBS2	0.954872
GRR1	PST1	0.950021
GRR1	GTO3	0.912756
GRR1	STP2	0.897697
GRR1	YGL258W-A	0.888253
GRR1	DIA2	0.867086
EMI1	YGL152C	1.09193
EMI1	SAS4	1.07504
EMI1	YBL065W	1.06875
EMI1	RAD24	1.06483
EMI1	FLO10	1.0465
EMI1	YBR124W	1.03305
EMI1	YMR317W	1.03066
EMI1	YFL034W	0.990616
EMI1	OXP1	0.985824
EMI1	REF2	0.980687
YEL008W	MAM1	1.06425
YEL008W	HAP3	1.06025
YEL008W	FPS1	1.03609
YEL008W	DCP1	0.932327
YEL008W	IGO2	0.88869
YEL008W	YMR244W	0.872148
YEL008W	AIM5	0.856719
YEL008W	YPR084W	0.831293
YEL008W	RPD3	0.757239
YEL008W	YGR269W	0.615881
RTC1	YPR027C	1.12707
RTC1	YEL023C	1.12073
RTC1	SMK1	1.08581
RTC1	YPR197C	1.06531
RTC1	YNL120C	1.05949
RTC1	TIR4	1.05886
RTC1	YLR057W	1.05321
RTC1	YJL202C	1.05197
RTC1	YGR290W	1.05116
RTC1	OAF3	1.05035
CNM67	RTT109	1.03397
CNM67	YPR091C	0.984951
CNM67	IML1	0.885248
CNM67	YAL069W	0.866904
CNM67	PIG1	0.794029
CNM67	YCL007C	0.694461
CNM67	MUC1	0.662726
RCO1	EST2	1.02262
RCO1	RRT16	1.01896
RCO1	YPL044C	1.00319
RCO1	YDL009C	0.991217
RCO1	YCR015C	0.989613
RCO1	YOR139C	0.985146
RCO1	YBR225W	0.981439
RCO1	YNL120C	0.974947
RCO1	REF2	0.967149
RCO1	YFL034W	0.965913
GAT4	YBR277C	0.999586
GAT4	YBL109W	0.934571
GAT4	YGL152C	0.900399
GAT4	SFT1	0.846494
GAT4	YKL177W	0.837164
GAT4	SLD3	0.806374
GAT4	ATG10	0.799237
GAT4	YNL338W	0.763908
GAT4	YDL157C	0.745886
GAT4	YOL046C	0.725037
AZR1	RTC1	1.12594
AZR1	USE1	1.12269
AZR1	YBL109W	1.12064
AZR1	SFT1	1.11031
AZR1	YLR349W	1.10272
AZR1	GPI10	1.10145
AZR1	URC2	1.10053
AZR1	SAS4	1.09702
AZR1	YGL182C	1.07111
AZR1	ICP55	1.05513
DLS1	POC4	1.01984
DLS1	RPR2	0.974276
DLS1	BTT1	0.942889
DLS1	PGA1	0.924678
DLS1	HIS1	0.861411
DLS1	ARR1	0.837641
DLS1	ARO3	0.818557
DLS1	BUG1	0.817218
DLS1	GCV3	0.805431
DLS1	ISU2	0.761664
BIT2	YBL029C-A	0.894484
BIT2	YLR271W	0.819409
BIT2	RIM8	0.791068
BIT2	ENT2	0.745952
BIT2	FUN19	0.630089
CWC22	BPH1	0.947028
RRT16	BDP1	1.13692
RRT16	YBL065W	1.09681
RRT16	FLO10	1.09375
RRT16	YJL202C	1.08978
RRT16	YBL109W	1.08599
RRT16	FLX1	1.0807
RRT16	DBF20	1.07967
RRT16	YBR277C	1.04653
RRT16	YBR219C	1.03714
RRT16	TIR4	1.03006
YFL032W	YCL001W-B	0.960496
YFL032W	SAF1	0.833557
YFL032W	YBR241C	0.784581
YFL032W	MCT1	0.775083
YFL032W	YLL058W	0.765848
YFL032W	NSG2	0.703879
YFL032W	TYE7	0.689136
YFL032W	YPL247C	0.684203
SAP1	YNL120C	0.885623
AGP3	ROG3	0.986735
AGP3	UBC8	0.959322
AGP3	GGA1	0.952475
AGP3	MDM34	0.892037
AGP3	YIL175W	0.887448
AGP3	MRP20	0.815398
AGP3	SRX1	0.808642
AGP3	MHR1	0.80721
AGP3	YAP1801	0.799164
AGP3	SNZ1	0.796697
PMS1	HEF3	0.98327
PMS1	FAR10	0.865742
PMS1	DSE2	0.72612
PMS1	YLR243W	0.64957
CAF130	SMK1	1.07152
CAF130	REF2	1.06891
CAF130	AZR1	1.06361
CAF130	YOL046C	1.00443
CAF130	YPR092W	0.988652
CAF130	YMR245W	0.97988
CAF130	YPR027C	0.978451
CAF130	YOL024W	0.97408
CAF130	YDR431W	0.954606
CAF130	YNR062C	0.949189
CSM4	YIL175W	1.0024
CSM4	MPC54	0.974069
CSM4	VPS27	0.971742
CSM4	TPK2	0.966981
CSM4	SRX1	0.955814
CSM4	YML116W-A	0.938112
CSM4	SIP2	0.931842
CSM4	VPS60	0.91754
CSM4	UBX5	0.910316
CSM4	GDH3	0.904055
GYP8	UTP9	1.01314
GYP8	ARG80	0.992849
GYP8	YNL050C	0.984253
GYP8	SNT309	0.877353
GYP8	COQ10	0.868694
GYP8	APS3	0.855102
GYP8	PRE5	0.815712
GYP8	ASK1	0.683984
YLR232W	SFH5	0.911249
YFL067W	YOR333C	1.07695
YFL067W	VAM6	1.04827
YFL067W	YNR077C	1.03712
YFL067W	BUB1	1.0258
YFL067W	SMC5	1.02575
YFL067W	RRT16	1.01146
YFL067W	IML1	1.0074
YFL067W	YDR543C	1.00237
YFL067W	OPI7	1.0014
YFL067W	YMR007W	0.991329
YBR209W	YMR245W	1.10576
YBR209W	YCL007C	1.09201
YBR209W	PBP2	1.08424
YBR209W	YLR057W	1.07544
YBR209W	YPR092W	1.07261
YBR209W	YDR431W	1.06371
YBR209W	GSG1	1.06241
YBR209W	EMI1	1.06156
YBR209W	BUB1	1.05933
YBR209W	UBP3	1.056
YGL152C	VAM6	1.0964
YGL152C	SMC5	1.085
YGL152C	ATG10	1.07079
YGL152C	SEN1	1.05382
YGL152C	RAD18	1.02885
YGL152C	YKR104W	1.02874
YGL152C	HDA3	1.00996
YGL152C	SPP382	1.00468
YGL152C	YKL177W	0.969888
YGL152C	UBP3	0.961762
DCI1	RAD10	1.06743
DCI1	ILV3	1.06704
DCI1	APS3	1.03032
DCI1	YHR003C	1.02794
DCI1	RRP3	1.00614
DCI1	SLD5	0.975165
DCI1	PRE5	0.974425
DCI1	COQ10	0.925178
DCI1	SWD3	0.911224
DCI1	RSA1	0.878316
YGR290W	YOL046C	1.12254
YGR290W	YGR259C	1.1167
YGR290W	YBR277C	1.1085
YGR290W	YCL023C	1.10799
YGR290W	YBR124W	1.0969
YGR290W	YNL109W	1.0621
YGR290W	EST2	1.06028
YGR290W	URC2	1.02806
YGR290W	RTC1	1.02511
YGR290W	YKL031W	1.02375
RTG3	ISU2	0.960404
RTG3	HIS5	0.899608
RTG3	GYP8	0.823244
PET130	SCM3	0.993506
PET130	CAJ1	0.978147
PET130	SLZ1	0.973387
PET130	MAL32	0.966615
PET130	YIL067C	0.953088
PET130	YML057C-A	0.944256
PET130	PAU7	0.941569
PET130	IME2	0.932941
PET130	MAL12	0.913591
PET130	PAU24	0.910733
YOR170W	YHR214C-E	1.08007
YOR170W	MAF1	1.07927
YOR170W	TAD2	1.0546
YOR170W	ALG7	1.03985
YOR170W	YCR041W	1.03984
YOR170W	YGR259C	1.03639
YOR170W	PHO86	1.03417
YOR170W	PHO8	1.03332
YOR170W	YNL109W	1.02714
YOR170W	YFL063W	1.02015
YGL217C	KOG1	1.05827
YGL217C	RCY1	1.04557
YGL217C	REC102	1.00484
YGL217C	SFT1	1.00369
YGL217C	OXP1	0.992874
YGL217C	YJL202C	0.9801
YGL217C	REC104	0.978337
YGL217C	YDL114W-A	0.975989
YGL217C	ATG10	0.974402
YGL217C	IRC3	0.962683
YBL071C	RTC1	1.11041
YBL071C	TEL1	1.10528
YBL071C	BDP1	1.07999
YBL071C	SSY1	1.07987
YBL071C	YDR431W	1.07071
YBL071C	YOR139C	1.07013
YBL071C	MSH5	1.05103
YBL071C	ULI1	1.04471
YBL071C	OPI7	1.0309
YBL071C	YKL031W	1.01608
YGL024W	DLS1	1.07638
YGL024W	RSA1	1.06214
YGL024W	CSF1	1.02904
YGL024W	OXP1	0.999364
YGL024W	HEM4	0.984639
YGL024W	YCR085W	0.976224
YGL024W	YNL260C	0.967118
YGL024W	SEN15	0.965466
YGL024W	CAF16	0.944643
YGL024W	RIB7	0.922912
RRT12	OPI9	0.993884
RRT12	YOL046C	0.973669
RRT12	HFA1	0.967379
RRT12	IRC3	0.963992
RRT12	ATG17	0.962138
RRT12	POL4	0.961852
RRT12	ADY3	0.95981
RRT12	ATG11	0.944143
RRT12	YDL114W-A	0.926887
RRT12	GTT2	0.902255
NNF2	YOR146W	1.02429
NNF2	TCB3	1.02269
NNF2	YNL234W	0.950918
NNF2	BYE1	0.938449
NNF2	FMP48	0.93316
NNF2	PUT4	0.89105
NNF2	ECM3	0.88719
NNF2	MNN4	0.82669
NNF2	Q0092	0.702435
NNF2	ECM30	0.659689
Q0092	HXT9	0.805324
Q0092	MNN4	0.779375
Q0092	MCM1	0.740141
YML034C-A	FAB1	0.661454
FAR10	SAS4	1.06685
FAR10	SMK1	1.05084
FAR10	GAT4	1.0502
FAR10	YKL225W	1.0496
FAR10	YPR197C	1.03536
FAR10	CCH1	1.03041
FAR10	YGL217C	1.02537
FAR10	YBL065W	1.02207
FAR10	TEL1	0.996287
FAR10	SSY1	0.987391
PGS1	ADE8	1.00875
PGS1	YPR196W	0.970637
PGS1	PRE5	0.94971
PGS1	SLD5	0.939211
PGS1	PGA1	0.839064
PGS1	ARG81	0.795844
PGS1	DCI1	0.785564
PGS1	YOR060C	0.776351
PGS1	LYP1	0.776216
PGS1	RPR2	0.771514
YGR022C	RED1	0.993398
YGR022C	YBL065W	0.993253
YGR022C	HDA3	0.958044
YGR022C	YGL152C	0.933716
YGR022C	YNL228W	0.8945
YGR022C	SFT1	0.882744
YGR022C	HEM4	0.880111
YGR022C	YAL065C	0.851656
YGR022C	YOL046C	0.845823
YGR022C	YKL136W	0.830143
GUP1	YOR1	0.826819
GUP1	HXT11	0.674342
YBL108W	PGU1	0.771249
YBL108W	YDR539W	0.757157
YBL108W	BSP1	0.750238
PRP3	ARP3	1.07683
PRP3	FAD1	1.06152
PRP3	YRB2	1.05133
PRP3	ANS1	1.03055
PRP3	IME2	1.01682
PRP3	YDR250C	1.01477
PRP3	YIL067C	1.01291
PRP3	ENT1	1.0103
PRP3	CAJ1	1.00774
PRP3	ALD2	0.994757
OAF3	CCM1	1.04887
OAF3	IME4	1.04366
OAF3	YOR139C	1.04233
OAF3	YGL152C	1.02632
OAF3	BDP1	1.01907
OAF3	YNR062C	1.00642
OAF3	YNL120C	0.984217
OAF3	YNL034W	0.98278
OAF3	YIL089W	0.973105
OAF3	YGL182C	0.968309
YBL065W	YNL228W	1.11319
YBL065W	REC104	1.11301
YBL065W	YAL065C	1.09463
YBL065W	DBF20	1.07726
YBL065W	RGT1	1.07518
YBL065W	YCL023C	1.07104
YBL065W	YCR015C	1.06798
YBL065W	NFT1	1.0656
YBL065W	YJR162C	1.06535
YBL065W	RRT16	1.06035
YDR327W	PPH21	1.06458
YDR327W	ENT2	1.05276
YDR327W	SMP1	1.0337
YDR327W	MSC3	1.03095
YDR327W	ASH1	1.02692
YDR327W	YMR206W	1.02299
YDR327W	REX3	0.996011
YDR327W	YKL107W	0.994248
YDR327W	HFD1	0.990358
YDR327W	PEX19	0.988352
PCI8	YMR206W	1.00993
PCI8	YER121W	0.962918
YDR056C	YHR003C	0.83384
YDR056C	ILV3	0.723352
YOR121C	YCL046W	0.949139
YOR121C	YOL046C	0.924611
YOR121C	YDL114W-A	0.890659
YOR121C	RMD1	0.684375
YOR121C	TRS31	0.602706
YAL066W	HAP3	0.848924
YAL066W	VEL1	0.644047
BTT1	PAM17	0.792979
BTT1	BSC6	0.739062
BTT1	CTK3	0.73801
BTT1	IZH4	0.729282
BTT1	LYP1	0.721969
BTT1	YNL260C	0.706167
BTT1	GCV3	0.682006
BTT1	DLS1	0.680256
BTT1	ADE8	0.656481
YJR114W	ANS1	1.04332
YJR114W	YGR250C	1.04271
YJR114W	YER158C	1.02161
YJR114W	PAU8	1.01775
YJR114W	SNU71	1.01599
YJR114W	HAL5	1.01555
YJR114W	HES1	1.00717
YJR114W	PAU4	0.993666
YJR114W	ENT1	0.974659
YJR114W	FMP27	0.971242
RTT101	RRT16	1.09351
RTT101	YBL109W	1.07504
RTT101	SPP382	1.07401
RTT101	VAM6	1.05657
RTT101	RTC1	1.04854
RTT101	YBL071C	1.04232
RTT101	SPR28	1.03605
RTT101	YFL054C	1.03483
RTT101	YKL169C	1.03357
RTT101	YJL152W	1.03249
YMR141C	MPH2	1.08803
YMR141C	URC2	1.08546
YMR141C	MMS22	1.06378
YMR141C	YML122C	1.04603
YMR141C	YKL177W	1.02016
YMR141C	YCL007C	1.01986
YMR141C	REF2	1.01147
YMR141C	YGL182C	1.00703
YMR141C	SPP382	1.00008
YMR141C	YDR193W	0.996512
VPS24	EHT1	0.780811
YBL109W	YBL065W	1.12218
YBL109W	TEL1	1.11674
YBL109W	SMC5	1.10661
YBL109W	YNR077C	1.09736
YBL109W	YNL228W	1.08235
YBL109W	YBR225W	1.07766
YBL109W	SEN2	1.07371
YBL109W	SFT1	1.07149
YBL109W	YFL034W	1.05545
YBL109W	YBR124W	1.04185
YPL073C	YBR184W	1.00717
YPL073C	YML122C	0.981909
YPL073C	YJR098C	0.951274
YPL073C	YKL177W	0.885137
YPL073C	YGL182C	0.865896
YPL073C	YPR099C	0.754013
YPL073C	SAS4	0.740245
YPL073C	YFR020W	0.732367
YPL073C	DBF20	0.731125
YPL073C	YEL075W-A	0.719517
