# Supplementary material for: SLDR: a computational technique to identify novel genetic regulatory relationships
Source: BMC Bioinformatics. 2014 Oct 21;15(Suppl 11):S1. doi: 10.1186/1471-2105-15-S11-S1 (PMC4251037; doi:10.1186/1471-2105-15-S11-S1)
Supplement: Additional file 2 [file 1471-2105-15-S11-S1-S2.xlsx]

## Sheet: Sheet1
Targets	Regulators	|Ro-Rh|
YJL067W	EPL1	0.926505
YJL156W-A	NRD1	1.09034
YJL156W-A	YBL109W	1.07716
YJL156W-A	MNT3	1.04109
YJL156W-A	YDR426C	1.02516
YJL156W-A	RAD3	1.01712
YJL156W-A	YGL041C	1.01553
YJL156W-A	YKL225W	1.00146
YJL156W-A	YOL024W	0.994795
YJL156W-A	YAL069W	0.989268
YJL156W-A	URC2	0.984322
YLR379W	SPP382	1.07743
YLR379W	REC102	1.07571
YLR379W	ICP55	1.07287
YLR379W	YDR042C	1.06534
YLR379W	MMS22	1.06015
YLR379W	YOR333C	1.06
YLR379W	YIL089W	1.05036
YLR379W	YDR048C	1.04763
YLR379W	YLR349W	1.04675
YLR379W	MSH1	1.04653
GAL1	HSE1	0.941928
GAL1	THI11	0.926933
GAL1	FAD1	0.855996
GAL1	SDH4	0.805846
GAL1	PPZ2	0.79986
GAL1	APM2	0.797887
GAL1	YDL027C	0.789828
GAL1	DPL1	0.786071
GAL1	PTC6	0.732805
YPR136C	QCR9	0.960626
YPR039W	FAB1	0.802634
YPR039W	VTI1	0.67724
YPR039W	NAB6	0.646648
YBR144C	IML1	1.03973
YBR144C	YDR426C	0.992567
YBR144C	SIR1	0.970809
YBR144C	POL4	0.969228
YBR144C	USE1	0.917181
YBR144C	YOR333C	0.916392
YBR144C	CAF130	0.861738
YBR144C	YKL225W	0.86137
YBR144C	IME4	0.848036
YBR144C	UBA1	0.782416
YBL044W	YPL150W	0.81929
YJR038C	PDR15	0.911776
DAD3	URC2	0.736217
YLR445W	YAL065C	1.07526
YLR445W	YDR048C	1.06441
YLR445W	OPI7	1.05248
YLR445W	TEL1	1.04843
YLR445W	ATG10	1.04832
YLR445W	YGL182C	1.04522
YLR445W	SMC5	1.04302
YLR445W	DBF20	1.03762
YLR445W	YLR057W	1.03621
YLR445W	EMI1	1.03107
YNL193W	EMI1	1.05884
YNL193W	YMR245W	1.0351
YNL193W	YNR062C	1.03451
YNL193W	RRN3	1.02578
YNL193W	CCM1	1.02369
YNL193W	SMC2	1.00947
YNL193W	YGL152C	1.00641
YNL193W	YPR092W	1.00218
YNL193W	REF2	0.987837
YNL193W	MMS22	0.984837
YLR358C	SSA3	0.963095
YLR358C	AIM17	0.947393
YLR358C	STB2	0.881761
YLR358C	CAT8	0.817046
YLR358C	YPI1	0.764978
YLR358C	RRT1	0.735299
YLR358C	URA10	0.73338
YLR358C	BUL1	0.706575
YLR358C	RUP1	0.706511
YLR358C	PUT1	0.644345
YEL010W	DDC1	0.717523
SPS2	YOL037C	0.819067
SPS2	PIG2	0.666991
YIL141W	PRE2	1.03892
YIL141W	RAD24	0.971912
YIL141W	HIR3	0.954476
YIL141W	AFG3	0.853015
YIL141W	FPS1	0.739877
TFB3	LCB5	1.01247
YDL023C	DAN4	0.705707
YDL023C	HSP78	0.69031
YGL118C	CBS2	0.81019
SLY1	RPM2	0.950299
SMP3	SPP382	1.10964
SMP3	VAM6	1.10611
SMP3	RAD3	1.09435
SMP3	YBR232C	1.07955
SMP3	PCF11	1.07904
SMP3	SMC5	1.0777
SMP3	YKL169C	1.0775
SMP3	YJL152W	1.06561
SMP3	PRM3	1.04735
SMP3	RGT1	1.03777
YKL223W	GSG1	0.784762
SLM6	GUF1	1.07518
SLM6	SEN1	1.06748
SLM6	YPR027C	1.05212
SLM6	ADH4	1.05126
SLM6	NRD1	1.04563
SLM6	CCH1	1.04507
SLM6	YNR062C	1.03239
SLM6	YCR041W	1.03218
SLM6	TRS31	1.02803
SLM6	YGL152C	1.02523
DRN1	NCA3	0.986122
DRN1	SLZ1	0.947092
DRN1	UFD2	0.916555
DRN1	MBR1	0.833589
DRN1	FMP27	0.830176
NUP157	YOR378W	1.06251
NUP157	YIL089W	1.05653
NUP157	YJL202C	1.04996
NUP157	AZR1	1.04532
NUP157	YNR062C	1.0453
NUP157	OPI9	1.04354
NUP157	YKL177W	1.03651
NUP157	YEL074W	1.03405
NUP157	YMR245W	1.02807
NUP157	YNL120C	1.01141
EMC1	POG1	1.02524
EMC1	ARG80	0.892051
APM3	TOM70	0.937808
NUP53	FLX1	1.14909
NUP53	YGR259C	1.13052
NUP53	YML122C	1.12883
NUP53	MSH5	1.12847
NUP53	YOL046C	1.12284
NUP53	ERO1	1.12144
NUP53	YNL228W	1.11801
NUP53	IME4	1.11106
NUP53	YDL114W-A	1.11075
NUP53	YBL071C	1.10861
YLR124W	TDA11	0.706255
YLR124W	FMO1	0.638167
YMR155W	HDA3	0.960264
YMR155W	RIC1	0.957569
YMR155W	YAL065C	0.885591
YMR155W	YNL228W	0.879034
YMR155W	YBL071C	0.784772
YMR155W	REF2	0.760045
YMR155W	YJL202C	0.726173
YMR155W	YBR277C	0.724394
YMR155W	YNL034W	0.629777
MER1	YIL001W	1.0766
MER1	ATG9	1.00248
MER1	DBF20	0.999694
MER1	YKL123W	0.996077
MER1	AIM32	0.988551
MER1	YGL152C	0.986367
MER1	ATG29	0.979551
MER1	PDR10	0.947518
MER1	YBL065W	0.943608
MER1	CHL1	0.937908
YDL162C	HSP42	0.763931
YAP7	MAC1	0.890865
YAP7	AMD1	0.629458
YGL034C	YMR007W	0.880697
YGL034C	REV3	0.861639
YGL034C	SPO20	0.840828
YGL034C	ATG32	0.828012
YGL034C	KOG1	0.815543
YGL034C	IML1	0.732281
YGL034C	IRA1	0.687552
GAT4	SPG3	0.931011
GAT4	ARP3	0.778603
GAT4	REC8	0.692333
GAT4	YNL092W	0.660412
NHP10	TCA17	0.970935
NHP10	RFT1	0.946756
NHP10	GDT1	0.929195
NHP10	PDS1	0.763015
NHP10	TUF1	0.688904
YEL014C	YLR392C	1.00648
YEL014C	ROM1	0.973802
YEL014C	FMP33	0.970642
YEL014C	RIP1	0.933839
YEL014C	UGX2	0.930175
YEL014C	GLC3	0.918659
YEL014C	YOR052C	0.912171
YEL014C	YDR018C	0.903962
YEL014C	YNL200C	0.846605
YEL014C	RNY1	0.808095
LDB17	NRD1	0.909366
YKL111C	PMD1	1.00542
YKL111C	YLR173W	0.997325
YKL111C	GIS3	0.904712
YKL111C	KRE11	0.831845
YKL111C	CYC3	0.747363
YKL111C	MRPS16	0.688345
ACF4	SSH4	0.763095
BRN1	HAP3	0.995399
IRC16	YGR011W	1.01341
IRC16	Q0092	0.875754
YDR537C	CLC1	0.719342
YJR141W	CDC53	0.907752
YJR141W	YFR020W	0.852292
MPH1	PSH1	0.809542
MPH1	BTT1	0.73479
GBP2	YIL100W	1.00912
GBP2	MRP20	1.00417
GBP2	VPS73	0.988855
GBP2	SPS22	0.955125
GBP2	MAL12	0.887993
GBP2	SMP1	0.869927
GBP2	VPS41	0.812471
GBP2	HSE1	0.745971
GBP2	ABD1	0.740406
YBL100C	YOL046C	1.08788
YBL100C	YML122C	1.08314
YBL100C	YGL152C	1.06758
YBL100C	OPI7	1.06632
YBL100C	YNR077C	1.06256
YBL100C	YFR020W	1.04835
YBL100C	YMR245W	1.04145
YBL100C	GPI10	1.03921
YBL100C	YIL089W	1.03234
YBL100C	YAL065C	1.03056
SNF12	ATG29	0.891353
YDL016C	MBB1	1.06084
YDL016C	ADE16	1.04918
YDL016C	GCY1	1.04535
YDL016C	RNY1	1.0118
YDL016C	DDI2	0.992596
YDL016C	BMH2	0.989772
YDL016C	MSS2	0.988961
YDL016C	IDP2	0.982458
YDL016C	SSE2	0.979504
YDL016C	YKL123W	0.974592
YDR090C	SRO7	0.76754
VMA4	ARN1	0.830508
YLR184W	HXT17	0.97988
YLR184W	YEL023C	0.95677
TPP1	YNL338W	0.995785
TPP1	YOL079W	0.988905
TPP1	ICP55	0.985812
TPP1	YJR162C	0.982756
TPP1	YIL086C	0.979715
TPP1	YFR020W	0.977542
TPP1	YBR277C	0.970516
TPP1	IME4	0.966658
TPP1	CAF130	0.962863
TPP1	VAM6	0.948152
GPI2	YDR426C	1.10231
GPI2	YBR124W	1.10157
GPI2	MRK1	1.07257
GPI2	TAD2	1.06652
GPI2	AZR1	1.05941
GPI2	YHL009W-B	1.05497
GPI2	GPI10	1.05078
GPI2	YBL109W	1.0501
GPI2	YCL007C	1.04892
GPI2	YRF1-7	1.04397
YGR242W	PBP2	1.07531
YGR242W	YIL089W	1.05073
YGR242W	YLR428C	1.02199
YGR242W	YNL338W	1.01885
YGR242W	YAL065C	1.00493
YGR242W	REF2	1.00166
YGR242W	URA8	0.99934
YGR242W	RRT16	0.997644
YGR242W	IRC3	0.993816
YGR242W	YDR048C	0.991127
FLO1	CTK1	0.909657
TFC1	ADE16	0.852717
TFC1	HMX1	0.78694
GSP1	SAC6	0.982023
GSP1	SMP1	0.932991
GSP1	YPT53	0.876083
GSP1	YLR152C	0.792151
GSP1	CUP2	0.778108
GSP1	YDR391C	0.755571
POM34	YJL144W	0.913433
POM34	SNZ1	0.885586
POM34	GAL4	0.813087
YGR219W	PCF11	1.04544
YGR219W	MND1	1.01571
YGR219W	ZIP1	1.013
YGR219W	IME4	0.999507
YGR219W	YGL152C	0.996453
YGR219W	NFT1	0.991682
YGR219W	YPR012W	0.983491
YGR219W	YDL176W	0.959143
YGR219W	YLR463C	0.945108
YGR219W	YMR245W	0.932615
YFL051C	XYL2	1.00898
YFL051C	AST2	0.997209
YFL051C	YDL233W	0.984221
YFL051C	IME2	0.951682
YFL051C	PAU7	0.932528
YFL051C	DNL4	0.865274
YFL051C	AAD10	0.702228
YFL051C	LCB5	0.652372
YDL152W	HSP42	1.02741
YDL152W	YPL191C	0.982362
YDL152W	IST1	0.799956
SEC13	CYC3	0.747789
SEC13	SKG1	0.717057
YBL012C	YOL046C	0.964378
YBL012C	PRM3	0.767769
YIL102C	GPA2	1.05886
YIL102C	YNL092W	1.04232
YIL102C	SMP1	1.03821
YIL102C	YOL131W	1.02112
YIL102C	SDS24	1.00788
YIL102C	PAU8	1.00494
YIL102C	RRT8	0.970458
YIL102C	APE2	0.930348
YIL102C	NPT1	0.926918
YIL102C	COS2	0.925384
FYV5	YNL324W	0.974733
FYV5	KOG1	0.951925
FYV5	YAL065C	0.949266
FYV5	MSH5	0.944419
FYV5	RED1	0.896273
FYV5	VAM6	0.803429
FYV5	ATG10	0.73642
FYV5	GUF1	0.684963
YDR199W	IML1	1.02104
YDR199W	YNL057W	0.987949
YDR199W	RAD3	0.946391
YDR199W	TRS31	0.939085
YDR199W	YPR012W	0.827852
YDR199W	OAF3	0.824346
YDR199W	ASG7	0.790747
YDR199W	YOL046C	0.745849
YDR199W	YPR092W	0.712722
YDR199W	YPL245W	0.705989
YER181C	MNR2	0.878489
YER181C	HUL5	0.849057
YER181C	FAA2	0.777075
SIZ1	PAU16	0.932877
SIZ1	RAD50	0.782604
YBR300C	RIM15	0.95787
YBR300C	YMR090W	0.761349
YBR134W	PTP3	0.908836
YBR134W	YGR053C	0.735082
SEC26	UTP9	0.955254
SEC26	TAF10	0.94886
YDR290W	YAL069W	0.97391
YDR290W	YGL152C	0.948658
YDR290W	SEN1	0.922035
YDR290W	YNL034W	0.913106
YDR290W	YBR277C	0.909089
YDR290W	YMR245W	0.900021
YDR290W	IRC3	0.899254
YDR290W	NRD1	0.891663
YDR290W	NGL2	0.880481
YDR290W	YBL065W	0.879535
TRZ1	ESL2	0.95715
TRZ1	ADE16	0.84696
TRZ1	CAT8	0.802404
YNL028W	YPL136W	1.01646
YNL028W	OPI9	1.00924
YNL028W	YKL102C	1.00835
YNL028W	YNL019C	0.987052
YNL028W	YPR092W	0.947078
YNL028W	SPO75	0.898917
YNL028W	DNL4	0.890177
YNL028W	YDR250C	0.881344
YNL028W	HCH1	0.833048
YNL028W	SPP382	0.831721
YAR064W	GPI10	1.06409
YAR064W	IML1	1.05024
YAR064W	YBL065W	1.03262
YAR064W	DBF20	1.03255
YAR064W	UPS3	1.02127
YAR064W	SAS4	0.997137
YAR064W	YFL034W	0.984124
YAR064W	UBP3	0.971062
YAR064W	YNR005C	0.964552
YAR064W	OPI7	0.963813
YMR193C-A	YDR048C	0.906499
YMR193C-A	YPR092W	0.90372
YMR193C-A	YBR209W	0.899668
YMR193C-A	YKL031W	0.862974
YMR193C-A	TRK1	0.785307
YMR193C-A	YBR124W	0.753478
YNR001W-A	YGL152C	1.10954
YNR001W-A	BUB1	1.10228
YNR001W-A	SAS4	1.09162
YNR001W-A	YIL089W	1.08469
YNR001W-A	YBL065W	1.07862
YNR001W-A	YNR077C	1.07325
YNR001W-A	YDR426C	1.06651
YNR001W-A	YFL034W	1.06635
YNR001W-A	YNL324W	1.06627
YNR001W-A	TEL1	1.06351
CYC8	OPI7	0.932938
CYC8	ITR2	0.860492
CYC8	YNR062C	0.838707
CYC8	YBR124W	0.803639
CYC8	YPL245W	0.788394
CYC8	IRC3	0.72657
CYC8	SSP2	0.608543
HAT2	RRT16	1.12325
HAT2	USE1	1.08601
HAT2	YLR057W	1.08236
HAT2	YPR027C	1.07255
HAT2	YGL041C	1.06015
HAT2	YBR219C	1.05399
HAT2	YDL009C	1.05103
HAT2	MPH2	1.04917
HAT2	YMR245W	1.03554
HAT2	TEL1	1.03201
YMR057C	ATG10	1.05519
YMR057C	YPR092W	1.05432
YMR057C	SPP382	1.04611
YMR057C	BDP1	1.03336
YMR057C	YCL007C	1.01428
YMR057C	YCL001W-B	1.00389
YMR057C	YOL085C	1.00094
YMR057C	AIM10	0.984587
YMR057C	YMR245W	0.97913
YMR057C	YGL152C	0.972097
YJL032W	FMP33	0.935692
YJL032W	SPG4	0.907932
YJL032W	YDL199C	0.892168
YJL032W	GPR1	0.878788
YJL032W	ATG14	0.776115
YJL032W	GDH3	0.766254
YJL032W	GLO4	0.763069
YJL032W	YDL025C	0.744484
YJL032W	YJR008W	0.739087
YJL032W	TPK1	0.724733
SMA1	YGR259C	1.0693
SMA1	YGL041C	1.04938
SMA1	SPP382	0.96787
SMA1	YBL065W	0.966802
SMA1	YCR015C	0.952049
SMA1	YNR062C	0.920906
SMA1	SMC5	0.912537
SMA1	YPR092W	0.905371
SMA1	YCL007C	0.895654
SMA1	OXP1	0.895445
MRH4	TIR4	1.01523
MRH4	YMR007W	0.765852
MRH4	PRP2	0.71551
YAR023C	YGL041C	1.1
YAR023C	YKL169C	1.09629
YAR023C	PRP2	1.08996
YAR023C	YBR209W	1.07927
YAR023C	PBP2	1.07915
YAR023C	TEL1	1.07567
YAR023C	YEL023C	1.07392
YAR023C	HUL5	1.0695
YAR023C	UBP3	1.05787
YAR023C	YNL338W	1.05544
BER1	YBR232C	1.01687
BER1	REF2	1.01114
BER1	YGL041C	0.960713
BER1	YBR277C	0.865843
BER1	AIM32	0.826182
BER1	YDR426C	0.822589
BER1	AZR1	0.807761
BER1	YBL065W	0.785039
BER1	PIP2	0.769548
BER1	SEN1	0.768624
Q0144	IGO2	0.83813
Q0144	YPR084W	0.692619
DLD2	SAP155	0.623852
YAL066W	SSY1	0.794173
YLR402W	YER039C-A	0.991772
YLR402W	YKL162C	0.807667
YCL065W	UBP3	0.917384
YCL065W	SIS1	0.866617
YCL065W	HFA1	0.80487
YCL065W	PSK2	0.748963
YCL065W	YBR277C	0.729344
YCL065W	YOR139C	0.708428
YCL065W	ADY3	0.699731
YFR056C	SNZ1	0.983961
YFR056C	SNO1	0.958376
YFR056C	NCA3	0.844619
YFR056C	YFR017C	0.775817
YFR056C	KRE6	0.766988
YFR056C	NPR1	0.655171
YFR056C	YLL058W	0.616342
YDL062W	YNR062C	0.999665
YDL062W	YGR259C	0.99369
YDL062W	TEL1	0.906634
YDL062W	YBR124W	0.904303
YDL062W	MUS81	0.895091
YDL062W	YAL065C	0.887281
YDL062W	YKL031W	0.886732
YDL062W	ATG10	0.873347
YDL062W	YBL065W	0.868332
YDL062W	MRK1	0.842872
